# Supplementary material for: An extracellular biochemical screen reveals that FLRTs and Unc5s mediate neuronal subtype recognition in the retina
Source: eLife. 2015 Dec 2;4:e08149. doi: 10.7554/eLife.08149 (PMC4737655; doi:10.7554/eLife.08149)
Supplement: Figure 1—source data 1. — DOI: http://dx.doi.org/10.7554/eLife.08149.004 [file elife-08149-fig1-data1.xlsx]

## Sheet: Figure 1-source data 1
Figure 1-source data 1. Candidate genes selected from microarray analysis for binding screen. Table lists the 65 candidate genes selected for the binding screen, the 121 proteins encoded by different isoforms or cleavage products, EntrezGene identifiers and Accession numbers, primer sequences used for cDNA cloning of the extracellular domain, protein type (secreted, GPI-linked or transmembrane) a…
Gene Symbol	Isoform/Truncation	Gene Name	Aliases	EntrezGene	Accession	Forward Primer	Reverse Primer	Protein Type	AP (U/ul)	Fc (ng/ul)
Cntn1	Cntn1	Contactin 1	CNTN, F3cam	12805	NM_001159647.1	CATTCAGCGGCCGCGCCACCATGAAAATGCCATTGCTGGTC	GTCGCTACTAGTCACGCCTGAAATTTTGACTTG	GPI-linked	34	20
Cntn2	Cntn2	Contactin 2	Tax, TAG-1	21367	NM_177129.5	CATTCAGCGGCCGCGCCACCATGGGAGCACCGGCCAG	GTCGCTACTAGTATTTCTCACAATGTGGACTTCG	GPI-linked	34	20
Cntn3	Cntn3	Contactin 3	Pang	18488	NM_008779.2	CATTCAGCGGCCGCGCCACCATGATGTTGTCATGGAAACAGTTG	GTCGCTACTAGTTATTCTTGGAATCCTGATCTGC	GPI-linked	34	20
Cntn4	Cntn4.2	Contactin 4	Axcam, BIG-2	269784	NM_001109751.1	CATTCAGCGGCCGCGCCACCATGAGGTTGCCATGGGAACTG	GTCGCTACTAGTACCTCTCTGATCCCCAGTG	Secreted	34	20
Cntn5	Cntn5.1	Contactin 5	NB-2, Gm507	244682	NM_001170787.1	CATTCAGCGGCCGCGCCACCATGGCTTCCTGTTGGAGACTC	GTCGCTACTAGTATATGAAGGAACCCTGATTTGG	GPI-linked	34	20
Cntn6	Cntn6	Contactin 6	NB-3	53870	NM_017383.3	CATTCAGCGGCCGCGCCACCATGAGGTTGCTATGGAAACTG	GTCGCTACTAGTCATTTTTGGAATTCTGATTTCCTC	GPI-linked	34	20
Dscam	Dscam	Down syndrome cell adhesion molecule		13508	NM_031174.4	CATTCAGCGGCCGCGCCACCATGTGGATACTGGCTCTCTC	GTCGCTACTAGTCTTGAGCCCTTCGTTGGTTG	Transmembrane	5	20
Dscaml1	Dscaml1	Down syndrome cell adhesion molecule-like 1		114873	NM_001081270.1	CATTCAGCGGCCGCGCCACCATGTGGCTGGTAACTTTCCTCC	GTCGCTACTAGTCTTCTTCACGTCATCGCCTTC	Transmembrane	34	20
Flrt1	FLRT1	Fibronectin leucine rich transmembrane protein 1		396184	NM_201411.2	CATTCAGCGGCCGCGCCACCATGGTGGTGGCACACTCTGC	GTCGCTACTAGTGCCAGCATTCTGTTCCTGGTTG	Transmembrane	34	20
Flrt2	FLRT2	Fibronectin leucine rich transmembrane protein 2		399558	NM_201518.4	CATTCAGCGGCCGCGCCACCATGGGCCTACAGACTACAAAGTGG	GTCGCTACTAGTGGAGCCCATACTGTGGGAAG	Transmembrane	34	20
Flrt3	FLRT3	Fibronectin leucine rich transmembrane protein 3		71436	NM_001172160.1	CATTCAGCGGCCGCGCCACCATGATCAGCCCAGCCTGGAG	GTCGCTACTAGTGAGGGTGGTTGTGGGGTTGT	Transmembrane	34	20
Islr	Islr	Immunoglobulin superfamily containing leucine-rich repeat		26968	NM_001195431.1	CATTCAGCGGCCGCGCCACCATGCGGGCACTGTGCCTGC	GTCGCTGGCGCGCCGTAGAAAAAGGAGAGAACAAGCAGGCTTTGG	Secreted	ND	ND
Islr2	Islr2.b	Immunoglobulin superfamily containing leucine-rich repeat 2	Linx, Mbu-3	320563	NM_001161536.1	CATTCAGCGGCCGCGCCACCATGGGGCCCTTTGGAGCCC	GTCGCTGGCGCGCCCAGGGACGGCAGTTCTTTCTTGGTAG	Transmembrane	34	20
Jam1 (renamed F11)	Jam1	F11 receptor	JAM, Jcam, JAM-1, JAM-A, Jcam1, Ly106, ESTM33	16456	NM_172647.2	CATTCAGCGGCCGCGCCACCATGGGCACCGAGGGGAAAGC	GTCGCTGGCGCGCCGCCCCCCACATTCAGCTCCA	Transmembrane	34	20
Jam2	Jam2	Junction adhesion molecule 2	JAM-2, JAM-B, Jcam2, VE-JAM	67374	NM_023844.5	CATTCAGCGGCCGCGCCACCATGGCGAGGAGCCCCCAAG	GTCGCTGGCGCGCCTACTTGCATTCGCTTCCCAGGGC	Transmembrane	34	20
Jam3	Jam3	Junction adhesion molecule 3	JAM-3, JAM-C, Jcam3	83964	NM_023277.4	CATTCAGCGGCCGCGCCACCATGGCGCTGAGCCGGCGG	GTCGCTGGCGCGCCCCCAGCAATGTTCAAATCATAGACTTCCA	Transmembrane	34	20
Jam4 (renamed Igsf5)	Jam4.1	Immunoglobulin superfamily, member 5	Jam4, JCAM	72058	NM_001177886.1	CATTCAGCGGCCGCGCCACCATGGAGGGCAGCTGGAGAGATGTC	GTCGCTGGCGCGCCGGTCGGCAGTGCTGGGCC	Transmembrane	34	20
	Jam4.3				NM_028078.3	CATTCAGCGGCCGCGCCACCATGGAGGGCAGCTGGAGAGATGTC	GTCGCTGGCGCGCCGGTCGGCAGTGCTGGGCC	Transmembrane	34	20
L1cam	L1cam	L1 cell adhesion molecule	L1, CD171, NCAM-L1, N-CAM-L1	16728	NM_008478.3	CATTCAGCGGCCGCGCCACCATGGTCGTGATGCTGCGGTA	GTCGCTTCTAGAGGAGGCAAAGCTACCTGTAG	Transmembrane	34	20
Lrrc4	Lrrc4	Leucine rich repeat containing 4	MBAG1, NGL-2, NLG-2, Nag14	192198	NM_138682.2	CATTCAGCGGCCGCGCCACCATGAAGCTCTTGTGGCAGGTAACTGTGC	GTCGCTACTAGTCTTGGTGGTCTTCATGACTTCATCCAGG	Transmembrane	34	20
Lrrc4c	Lrrc4c	Leucine rich repeat containing 4C	NGL-1	241568	NM_001289742.	CATTCAGCGGCCGCGCCACCATGTTGAACAAGATGACCTTACATCCACAGC	GTCGCTGGCGCGCCTGTTTTCATGACCTCATCAATTCCTGGG	Transmembrane	34	20
Ncam1	Ncam1 0.0.0	Neural cell adhesion molecule 1	CD56, Ncam, E-NCAM, NCAM-1	17967	NM_001113204.1	CAGTGCGGCCGCCACCATGCTGCGAACTAAGGATCTC	CGCTACTAGTGGCTGGGATGGCCGTGGG	Transmembrane	34	20
	Ncam1 1.0.1				transcript not reported	CAGTGCGGCCGCCACCATGCTGCGAACTAAGGATCTC	CGCTACTAGTGGCTGGGATGGCCGTGGG	Transmembrane	34	20
	Ncam1 1.18.1				transcript not reported	CAGTGCGGCCGCCACCATGCTGCGAACTAAGGATCTC	CGCTACTAGTGGCTGGGATGGCCGTGGG	Transmembrane	34	20
Neo1	Neo1.a	Neogenin	Igdcc2	18007	NM_008684.2	CATTCAGCGGCCGCGCCACCATGGCGGCGGAGCGCGAAG	GTCGCTACTAGTGCTGTCCAGAGGGGAGGTGG	Transmembrane	34	20
	Neo1.b				NM_001042752.1	CATTCAGCGGCCGCGCCACCATGGCGGCGGAGCGCGAAG	GTCGCTACTAGTGCTGTCCAGAGGGGAGGTGG	Transmembrane	34	20
	Neo1.c				XM_006510842.1	CATTCAGCGGCCGCGCCACCATGGCGGCGGAGCGCGAAG	GTCGCTACTAGTGCTGTCCAGAGGGGAGGTGG	Transmembrane	34	20
	Neo1.d				XM_006510843.	CATTCAGCGGCCGCGCCACCATGGCGGCGGAGCGCGAAG	GTCGCTACTAGTGCTGTCCAGAGGGGAGGTGG	Transmembrane	34	20
	Neo1.e				XM_006510844.1	CATTCAGCGGCCGCGCCACCATGGCGGCGGAGCGCGAAG	GTCGCTACTAGTGCTGTCCAGAGGGGAGGTGG	Transmembrane	34	20
	Neo1.f				XM_006510845.1	CATTCAGCGGCCGCGCCACCATGGCGGCGGAGCGCGAAG	GTCGCTACTAGTGCTGTCCAGAGGGGAGGTGG	Transmembrane	34	20
	Neo1.g				XM_006510846.1	CATTCAGCGGCCGCGCCACCATGGCGGCGGAGCGCGAAG	GTCGCTACTAGTGCTGTCCAGAGGGGAGGTGG	Transmembrane	34	20
	Neo1.h				XM_006510847.1	CATTCAGCGGCCGCGCCACCATGGCGGCGGAGCGCGAAG	GTCGCTACTAGTGCTGTCCAGAGGGGAGGTGG	Transmembrane	34	20
Nrp1	Nrp1	Neuropilin 1	Nrp, NP-1, Npn1, NPN-1	18186	NM_008737.2	CATTCAGTTTAAACGCCACCATGGAGAGGGGGCTGCCGTT	GTCGCTACTAGTCAGGGTCTTAAGCACATTGCCTGG	Transmembrane	34	20
Nrp2	Nrp2.1	Neuropilin 2	Np2, Np-2, Npn2, Npn-2	18187	NM_001077403.1	CATTCAGCGGCCGCGCCACCATGGATATGTTTCCTCTTACCTGGGTTTTCTTAGC	GTCGCTGGCGCGCCGATCAGAATGGGATCTAGGGTGTACAGCC	Transmembrane	34	20
	Nrp2.2				NM_001077404.1	CATTCAGCGGCCGCGCCACCATGGATATGTTTCCTCTTACCTGGGTTTTCTTAGC	GTCGCTGGCGCGCCGATCAGAATGGGATCTAGGGTGTACAGCC	Transmembrane	34	20
	Nrp2.3				NM_010939.2	CATTCAGCGGCCGCGCCACCATGGATATGTTTCCTCTTACCTGGGTTTTCTTAGC	GTCGCTGGCGCGCCGATCAGAATGGGATCTAGGGTGTACAGCC	Transmembrane	34	20
	Nrp2.4				NM_001077405.1	CATTCAGCGGCCGCGCCACCATGGATATGTTTCCTCTTACCTGGGTTTTCTTAGC	GTCGCTGGCGCGCCGATCAGAATGGGATCTAGGGTGTACAGCC	Transmembrane	34	20
	Nrp2.5				NM_001077406.1	CATTCAGCGGCCGCGCCACCATGGATATGTTTCCTCTTACCTGGGTTTTCTTAGC	GTCGCTGGCGCGCCGGCTGGGATGGGCTGCAC	Transmembrane	34	20
	Nrp2.6				NM_001077407.1	CATTCAGCGGCCGCGCCACCATGGATATGTTTCCTCTTACCTGGGTTTTCTTAGC	GTCGCTGGCGCGCCGGCTGGGATGGGCTGCAC	Transmembrane	34	20
Ntn1	Ntn1	Netrin 1		18208	NM_008744.2	CATTCAGTTTAAACGCCACCATGATGCGCGCTGTGTGGGAG	GTCGCTACTAGTGGCCTTCTTGCACTTGCCCTTC	Secreted	34	10
Ntn3	Ntn3	Netrin 3	Ntn2l	8209	NM_010947.3	CATTCAGCGGCCGCGCCACCATGCCCACCTGGCTCTGGG	GTCGCTGGCGCGCCGGTCCCGCAGCGCCCCC	Secreted	7	ND
Ntn4	Ntn4	Netrin 4		57764	NM_021320.3	CATTCAGCGGCCGCGCCACCATGGGGAGCTGCGCACGG	GTCGCTGGCGCGCCCACGCAGTCTCTTTTTAAGATGTGCATGACT	Secreted	34	9
Ntn5	Ntn5.a	Netrin 5	Gm484	243967	NM_001033356.3	CATTCAGCGGCCGCGCCACCATGACCGACTACAGGACACTCTTTTCTTCTCC	GTCGCTGGCGCGCCGTTCCTGGGCCCAGGGCTC	Secreted	ND	16
	Ntn5.y				transcript not reported	CATTCAGCGGCCGCGCCACCATGACCGACTACAGGACACTCTTTTCTTCTCC	GTCGCTGGCGCGCCGTTCCTGGGCCCAGGGCTC	Secreted	ND	5
	Ntn5.z				transcript not reported	CATTCAGCGGCCGCGCCACCATGACCGACTACAGGACACTCTTTTCTTCTCC	GTCGCTGGCGCGCCGTTCCTGGGCCCAGGGCTC	Secreted	ND	ND
Ntng1	Ntng1.a	Netrin G1	Lmnt1	80883	NM_030699.2	CATTCAGCGGCCGCGCCACCATGTATTTGTCAAGATTCCTGTCGATCCATG	GTCGCTACTAGTTAGCTTCTCACAGAGGATGCCG	GPI-linked	ND	20
	Ntng1.b				NM_001163348.1	CATTCAGCGGCCGCGCCACCATGTATTTGTCAAGATTCCTGTCGATCCATG	GTCGCTACTAGTTAGCTTCTCACAGAGGATGCCG	GPI-linked	34	20
	Ntng1.c				NM_001163349.1	CATTCAGCGGCCGCGCCACCATGTATTTGTCAAGATTCCTGTCGATCCATG	GTCGCTACTAGTTAGCTTCTCACAGAGGATGCCG	GPI-linked	34	20
	Ntng1.d				NM_001163350.1	CATTCAGCGGCCGCGCCACCATGTATTTGTCAAGATTCCTGTCGATCCATG	GTCGCTACTAGTTAGCTTCTCACAGAGGATGCCG	GPI-linked	34	20
	Ntng1.e				NM_133488.1	CATTCAGCGGCCGCGCCACCATGTATTTGTCAAGATTCCTGTCGATCCATG	GTCGCTACTAGTTAGCTTCTCACAGAGGATGCCG	GPI-linked	34	20
	Ntng1.f				NM_001163351.1	CATTCAGCGGCCGCGCCACCATGTATTTGTCAAGATTCCTGTCGATCCATG	GTCGCTACTAGTCTTACTACCGATACTGGAAATGCTGGGGATAC	GPI-linked	34	20
	Ntng1.g				AF475075	CATTCAGCGGCCGCGCCACCATGTATTTGTCAAGATTCCTGTCGATCCATG	GTCGCTACTAGTTAGCTTCTCACAGAGGATGCCG	GPI-linked	ND	11
	Ntng1.h				AF475076	CATTCAGCGGCCGCGCCACCATGTATTTGTCAAGATTCCTGTCGATCCATG	GTCGCTACTAGTACCAGCTCCCCATAGCTCCAAAGG	GPI-linked	ND	2
	Ntng1.i				AF475077	CATTCAGCGGCCGCGCCACCATGTATTTGTCAAGATTCCTGTCGATCCATG	GTCGCTACTAGTGATGCTCCTACCTTGTTTTGGGTTAGAAACC	GPI-linked	34	20
	Ntng1.j				AF475078	CATTCAGCGGCCGCGCCACCATGTATTTGTCAAGATTCCTGTCGATCCATG	GTCGCTACTAGTCCTTCCTCGCACCTTTATGTCTGAGATC	GPI-linked	23	7
Ntng2	Ntng2.a	Netrin G2	Lmnt2	171171	NM_133500.1	CATTCAGTTTAAACGCCACCATGCTGCGCCTGCTGGCTC	GTCGCTACTAGTGTAGTGTGTAGGAAGGCAGTCGTC	GPI-linked	9	20
	Ntng2.b				NM_133501.1	CATTCAGTTTAAACGCCACCATGCTGCGCCTGCTGGCTC	GTCGCTACTAGTGTAGTGTGTAGGAAGGCAGTCGTC	GPI-linked	ND	20
PlxnA1	PlexinA1	Plexin A1	NOV, Plxn1, PlexA1	18844	NM_008881.2	CATTCAGTTTAAACGCCACCATGCCACTGCCACCTCTGAGCT	GTCGCTACTAGTCAGTGTCAGCAGGCTGTCCGAATAC	Transmembrane	34	5
PlxnA2	PlexinA2	Plexin A2	OCT, Plxn2, PlexA2	18845	NM_008882.2	CATTCAGCGGCCGCGCCACCATGGAGCAGAGGAGGTTCTATCTGCG	GTCGCTTCTAGACAGGGTCAACAGGCTGTCGGAG	Transmembrane	34	3
PlxnA3	PlexinA3	Plexin A3	SEX, Plxa3, Plxn3, Plxn4, PlexA3	18846	NM_008883.2	CATTCAGCGGCCGCGCCACCATGCCCACTGTCTGCCTTCTCCC	GTCGCTACTAGTTAAGGTCAGTGCCCGATCAGCAGT	Transmembrane	17	2
PlxnA4	PlexinA4	Plexin A4	Plxa4	243743	NM_175750.3	CATTCAGCGGCCGCGCCACCATGAAAGCCATGCCCTGGAACTG	GTCGCTGGCGCGCCCAGGCTGAGCGGGCTGTCTG	Transmembrane	34	20
PlxnB1	PlexinB1 (L)	Plexin B1		235611	NM_172775.2	CATTCAGCGGCCGCGCCACCATGTCTGTCCTCGGCCCAGTTCTT	GTCGCTGGCGCGCCTGCCACAGGAAAAGCCACGG	Transmembrane	34	7
	PlexinB1 (S)					CATTCAGCGGCCGCGCCACCATGTCTGTCCTCGGCCCAGTTCTT	GTCGCTGGCGCGCCTGCAAGCCCCTGGCCATG	Transmembrane	ND	7
PlxnB2	PlexinB2 (L)	Plexin B2	Debt	140570	NM_001159521.2	CATTCAGCGGCCGCGCCACCATGGCTCTGCCACTCTGGGCC	GTCGCTGGCGCGCCACTGAGCGGCACGTCACTCGC	Transmembrane	2	ND
	PlexinB2 (S)					CATTCAGCGGCCGCGCCACCATGGCTCTGCCACTCTGGGCC	GTCGCTGGCGCGCCGGGCTCGCAGTACAGGTCCGT	Transmembrane	ND	13
PlxnB3	PlexinB3	Plexin B3	Plxn6	140571	NM_019587.2	CATTCAGCGGCCGCGCCACCATGCTGACTGACTTCCTCCAGGCTC	GTCGCTGGCGCGCCCACAGGAAAGGTGGACATCATGGACT	Transmembrane	2	5
PlxnC1	PlexinC1	Plexin C1	CD232, Vespr	54712	NM_018797.2	CATTCAGCGGCCGCGCCACCATGGAGGTCTCCCGGAGGAAGACG	GTCGCTGGCGCGCCGGAAGGAACTGATTCCTGTTCCACATAGAGT	Transmembrane	34	ND
PlxnD1	PlexinD1	Plexin D1		67784	NM_026376.3	CATTCAGCGGCCGCGCCACCATGGCTCGTCGCGCCGC	GTCGCTGGCGCGCCCGTCTCGCTGCCCCCCAG	Transmembrane	34	20
RGMa	Rgma	Repulsive guidance molecule family member A		244058	NM_177740.5	CATTCAGCGGCCGCGCCACCATGCAGCCGCCAAGGGAGAGG	GTCGCTACTAGTTCCTGGCAGCTCCCGAGTCC	Transmembrane	34	20
Sdk1	Sdk1	Sidekick 1		330222	NM_177879.5	CATTCAGCGGCCGCGCCACCATGGCCAGGGCCAGGCC	GTCGCTACTAGTCTCCTCGTAGAACGGGGC	Transmembrane	34	20
Sdk2	Sdk2	Sidekick 2		237979	NM_172800.2	CATTCAGCGGCCGCGCCACCATGTGGAGGCTGCCGCTC	GTCGCTACTAGTTTCCTCATAAAAGGGGCTGGC	Transmembrane	34	20
Sema3A	Sema3A (S)	Semaphorin 3A	SemD, SEMA1, Semad, coll-1, Hsema-I	20346	NM_001243072.1	CATTCAGCGGCCGCGCCACCATGGGCTGGTTCACTGGGATTG	GTCGCTGGCGCGCCACCTTTCTTGCTCTCTTGCATGTGC	Secreted	34	20
	Sema3A (L), del 3				transcript not reported	CATTCAGCGGCCGCGCCACCATGGGCTGGTTCACTGGGATTG	GTCGCTGGCGCGCCACCTTTCTTGCTCTCTTGCATGTGC	Secreted	34	20
	Sema3A (L), del 13				transcript not reported	CATTCAGCGGCCGCGCCACCATGGGCTGGTTCACTGGGATTG	GTCGCTGGCGCGCCTGCAGTAGGAAAATAGCGTGAGCATG	Secreted	34	20
Sema3B	Sema3B (L)	Semaphorin 3B	SemA, Semaa, sema5, semaV	20347	NM_001042779.2	CATTCAGCGGCCGCGCCACCATGGGGCGGGCTGAGGCC	GTCGCTGGCGCGCCACCCTTACGACGTGAATCTGCTGCC	Secreted	34	ND
	Sema3B (S)					CATTCAGCGGCCGCGCCACCATGGGGCGGGCTGAGGCC	GTCGCTGGCGCGCCGGCCGTAGGCTGGAAGCGTGTGC	Secreted	34	20
Sema3C	Sema3C (L)	Semaphorin 3C	SemE, Semae	20348	NM_013657.5	CATTCAGCGGCCGCGCCACCATGGCATTCCGGGCGATTTG	GTCGCTGGCGCGCCGCTTTTCCTGCTGTTGATGAGAGCCTT	Secreted	34	ND
	Sema3C (S)					CATTCAGCGGCCGCGCCACCATGGCATTCCGGGCGATTTG	GTCGCTGGCGCGCCCCCAGTGGGGTAGAACCTAGAGCAAGA	Secreted	34	20
Sema3D	Sema3D (L)	Semaphorin 3D		108151	NM_028882.4	CATTCAGCGGCCGCGCCACCATGAATGTTACTAAAGATGAGAACCCAAGATCCAG	GTCGCTGGCGCGCCTTTCTTCTTCATTTCCTGCATGTGCTTC	Secreted	34	20
	Sema3D (S)					CATTCAGCGGCCGCGCCACCATGAATGTTACTAAAGATGAGAACCCAAGATCCAG	GTCGCTGGCGCGCCAGACGTGGGTGCATATCTGGAGC	Secreted	34	20
Sema3E	Sema3E (L)	Semaphorin 3E	Semah	20349	NM_011348.2	CATTCAGCGGCCGCGCCACCATGGCACCGGCCGGACAC	GTCGCTGGCGCGCCTTCCTGGGGGTTGGCATACTTCC	Secreted	34	ND
	Sema3E (S)					CATTCAGCGGCCGCGCCACCATGGCACCGGCCGGACAC	GTCGCTGGCGCGCCTGCGTGTGCACCTGTTGGGTAGTA	Secreted	34	20
Sema3F	Sema3F (L), -	Semaphorin 3F	Sema4, Semak	20350	NM_011349.3	CATTCACTCGAGGCCACCATGCTGGCCAGGGCCGAG	GTCGCTGGCGCGCCCGGCTTTTTCTGGTCCTGGAGTTC	Secreted	34	15
	Sema3F (S), -					CATTCACTCGAGGCCACCATGCTGGCCAGGGCCGAG	GTCGCTGGCGCGCCCGGCTTTTTCTGGTCCTGGAGTTC	Secreted	34	20
	Sema3F (L), +				transcript not reported	CATTCACTCGAGGCCACCATGCTGGCCAGGGCCGAG	GTCGCTGGCGCGCCGGAGGATGCTGTGTAGCGAGAGC	Secreted	34	20
	Sema3F (S), +				transcript not reported	CATTCACTCGAGGCCACCATGCTGGCCAGGGCCGAG	GTCGCTGGCGCGCCGGAGGATGCTGTGTAGCGAGAGC	Secreted	34	20
Sema3G	Sema3G.a (L)	Semaphorin 3G		218877	NM_001025379.1	CATTCAGCGGCCGCGCCACCATGGACCCATCTGCGTGGGC	GTCGCTGGCGCGCCGCCCAGTTCCAGCCCTGCC	Secreted	34	20
	Sema3G.a (S)					CATTCAGCGGCCGCGCCACCATGGACCCATCTGCGTGGGC	GTCGCTGGCGCGCCGCCAGAGCTGGGGCGGTAGC	Secreted	34	20
	Sema3G.z (S)				transcript not reported	CATTCAGCGGCCGCGCCACCATGGACCCATCTGCGTGGGC	GTCGCTGGCGCGCCGCCAGAGCTGGGGCGGTAGC	Secreted	ND	ND
Sema4A	Sema4A	Semaphorin 4A	SemB, Semab	20351	NM_001163489.1	CATTCAGCGGCCGCGCCACCATGGCCCTACCATCCCTGGGC	GTCGCTGGCGCGCCGTAGGACCGCTGGGCAGCCA	Transmembrane	34	20
Sema4B	Sema4B	Semaphorin 4B	SemC, Sema	20352	NM_013659.4	CATTCAGCGGCCGCGCCACCATGGGCCGGGCGAGCCG	GTCGCTGGCGCGCCGTAGGACTTGTCCGCACCCCAGC	Transmembrane	34	20
Sema4C	Sema4C	Semaphorin 4C	Semaf, Semai, Semacl1	20353	NM_001126047.2	CATTCAGCGGCCGCGCCACCATGGCCCCACACTGGGCTG	GTCGCTGGCGCGCCCCCCAGGTTTTCCAAGGGAGC	Transmembrane	34	20
Sema4D	Sema4D	Semaphorin 4D	CD100, Semaj, Semcl2, coll-4, Semacl2	20354	NM_001281880.1	CATTCAGCGGCCGCGCCACCATGAGGATGTGTGCCCCCGTTAG	GTCGCTGGCGCGCCGTTGTCACTGGACTTGAGATACACCGTCTTC	Transmembrane	34	20
Sema4F	Sema4F.a	Semaphorin 4F		20355	NM_011350.3	CATTCACTCGAGGCCACCATGCTGGCCAGGGCCGAG	GTCGCTGGCGCGCCGGTGTGGGCCCGGTTTGC	Transmembrane	ND	20
	Sema4F.b				NM_001113481.1	CATTCACTCGAGGCCACCATGCTGGCCAGGGCCGAG	GTCGCTGGCGCGCCCCCACGGTGCTCGCCTGC	Transmembrane	ND	ND
Sema4G	Sema4G	Semaphorin 4G		26456	NM_011976.1	CATTCAGCGGCCGCGCCACCATGTGGGGGAGGCTCTGGCC	GTCGCTGGCGCGCCCACATAGAACATCCTCATGTCATGTGCC	Transmembrane	34	20
Sema5A	Sema5A	Semaphorin 5A	semF, Semaf	20356	NM_009154.2	CATTCAGCGGCCGCGCCACCATGAAGGGAGCCTGCATCCTTG	GTCGCTGGCGCGCCGTGGAACATGTTGAACTCTCCACACC	Transmembrane	19	20
Sema5B	Sema5B	Semaphorin 5B	SemG, Semag	20357	NM_013661.2	CATTCAGCGGCCGCGCCACCATGGTAGTCCCAGGACCCCTGG	GTCGCTGGCGCGCCGAGATTGAACCCTCCACAGCTGGT	Transmembrane	8	9
Sema6A	Sema6A.a	Semaphorin 6A	VIa, Semaq, Sema6A-1	20358	NM_018744.2	CATTCAGCGGCCGCGCCACCATGCGGCCAGCAGCCTTACTG	GTCGCTGGCGCGCCAGGAACAAGCTGGTCGTTGCTTTTG	Transmembrane	34	20
	Sema6A.z				transcript not reported	CATTCAGCGGCCGCGCCACCATGCGGCCAGCAGCCTTACTG	GTCGCTGGCGCGCCAGGAACAAGCTGGTCGTTGCTTTTG	Transmembrane	34	20
Sema6B	Sema6B (L)	Semaphorin 6B	VIb, Sema, Seman, semaZ	20359	NM_013662.2	CATTCAGCGGCCGCGCCACCATGTGGACCCCGCGAGTGC	GTCGCTGGCGCGCCCGTCACTAGCAGGTTCACCGACACC	Transmembrane	34	20
	Sema6B (S)					CATTCAGCGGCCGCGCCACCATGTGGACCCCGCGAGTGC	GTCGCTGGCGCGCCGTCTGGCCGGTAGGTCTCAAACTCC	Transmembrane	ND	ND
Sema6C	Sema6C	Semaphorin 6C	Semay	20360	NM_001272024.1	CATTCAGCGGCCGCGCCACCATGCCCCGTGCCCCCCAC	GTCGCTGGCGCGCCGGGAATGGATCGGGAGGCTG	Transmembrane	34	20
Sema6D	Sema6D.1	Semaphorin 6D		214968	NM_172537.4	CATTCAGCGGCCGCGCCACCATGGGGTTCCTTCTGCTTTGGTTCTG	GTCGCTACTAGTGACCATCTGATTGGATTCTCCAGACTGG	Transmembrane	7	20
	Sema6D.2				NM_001290997.1	CATTCAGCGGCCGCGCCACCATGGGGTTCCTTCTGCTTTGGTTCTG	GTCGCTACTAGTGACCATCTGATTGGATTCTCCAGACTGG	Transmembrane	34	20
	Sema6D.4				NM_001291000.1	CATTCAGCGGCCGCGCCACCATGGGGTTCCTTCTGCTTTGGTTCTG	GTCGCTACTAGTGACCATCTGATTGGATTCTCCAGACTGG	Transmembrane	34	20
	Sema6D.5				NM_199241.3	CATTCAGCGGCCGCGCCACCATGGGGTTCCTTCTGCTTTGGTTCTG	GTCGCTACTAGTGACCATCTGATTGGATTCTCCAGACTGG	Transmembrane	26	20
	Sema6D.6				NM_199239.3	CATTCAGCGGCCGCGCCACCATGGGGTTCCTTCTGCTTTGGTTCTG	GTCGCTACTAGTGACCATCTGATTGGATTCTCCAGACTGG	Transmembrane	34	20
	Sema6D.x				transcript not reported	CATTCAGCGGCCGCGCCACCATGGGGTTCCTTCTGCTTTGGTTCTG	GTCGCTACTAGTGACCATCTGATTGGATTCTCCAGACTGG	Transmembrane	34	20
	Sema6D.z				transcript not reported	CATTCAGCGGCCGCGCCACCATGGGGTTCCTTCTGCTTTGGTTCTG	GTCGCTACTAGTGACCATCTGATTGGATTCTCCAGACTGG	Transmembrane	34	20
Sema7A	Sema7A				NM_011352.2	CATTCAGCGGCCGCGCCACCATGGGGTTCCTTCTGCTTTGGTTCTG	GTCGCTACTAGTGACCATCTGATTGGATTCTCCAGACTGG	Transmembrane	34	20
Unc5A	Unc5A.a	Unc5A	Unc5h1	107448	NM_153131.3	CATTCAGCGGCCGCGCCACCATGGCCGTCCGGCCCGGCC	GTCGCTACTAGTGCCGGAAGAGGTGTGCAGGCAGAGG	Transmembrane	34	20
	Unc5A.z				transcript not reported	CATTCAGCGGCCGCGCCACCATGGCCGTCCGGCCCGGCC	GTCGCTACTAGTGCCGGAAGAGGTGTGCAGGCAGAGG	Transmembrane	34	20
Unc5B	Unc5B.a	Unc5B	Unc5h2	107449	NM_029770.2	CATTCAGCGGCCGCGCCACCATGAGGGCCCGGAGCGGGGT	GTCGCTACTAGTTCCCGATGTCTCCAGGGGGTGG	Transmembrane	9	20
	Unc5B.z				transcript not reported	CATTCAGCGGCCGCGCCACCATGAGGGCCCGGAGCGGGGT	GTCGCTACTAGTTCCCGATGTCTCCAGGGGGTGG	Transmembrane	34	20
Unc5C	Unc5C.a	Unc5C	rcm, Unc5h3	22253	NM_001293561.1	CATTCAGCGGCCGCGCCACCATGAGGAAAGGTCTGAGGGCG	GTCGCTACTAGTTGAGTCAGGAGCAGCCTGCA	Transmembrane	34	20
	Unc5C.y				transcript not reported	CATTCAGCGGCCGCGCCACCATGAGGAAAGGTCTGAGGGCG	GTCGCTACTAGTTGAGTCAGGAGCAGCCTGCA	Transmembrane	34	20
	Unc5C.z				transcript not reported	CATTCAGCGGCCGCGCCACCATGAGGAAAGGTCTGAGGGCG	GTCGCTACTAGTTGAGTCAGGAGCAGCCTGCA	Transmembrane	5	20
Unc5D	Unc5D.a	Unc5D	Unc5h4	210801	NM_153135.3	CATTCAGCGGCCGCGCCACCATGGGGACAGGGGCTGCAGA	GTCGCTACTAGTGCTGGCATTCTCAATGCCTC	Transmembrane	34	20
	Unc5D.y				transcript not reported	CATTCAGCGGCCGCGCCACCATGGGGACAGGGGCTGCAGA	GTCGCTACTAGTGCTGGCATTCTCAATGCCTC	Transmembrane	ND	20
	Unc5D.z				transcript not reported	CATTCAGCGGCCGCGCCACCATGGGGACAGGGGCTGCAGA	GTCGCTACTAGTGCTGGCATTCTCAATGCCTC	Transmembrane	1	20
Binding Assay Controls
Dscam	Dscam 7.27.22	Down syndrome cell adhesion molecule	43Bc, Dsm, Neu1, p270	35652	AF260530.1	CATTCAGCGGCCGCCTACTGCCAACTTCACACA	GTCGCTACTAGTGATGATAGTGACCGCTTCAG	Transmembrane	34	20
(D. melanogaster)	Dscam 7.27.23					CATTCAGCGGCCGCCTACTGCCAACTTCACACA	GTCGCTACTAGTGATGATAGTGACCGCTTCAG	Transmembrane	34	20
	Dscam 7.27.25					CATTCAGCGGCCGCCTACTGCCAACTTCACACA	GTCGCTACTAGTGATGATAGTGACCGCTTCAG	Transmembrane	34	20
	Dscam 7.27.26					CATTCAGCGGCCGCCTACTGCCAACTTCACACA	GTCGCTACTAGTGATGATAGTGACCGCTTCAG	Transmembrane	34	20
	Dscam 7.27.30					CATTCAGCGGCCGCCTACTGCCAACTTCACACA	GTCGCTACTAGTGATGATAGTGACCGCTTCAG	Transmembrane	34	20
	Key:					Key:	Key:
	(L) = long form					CATTCA or CAGT = clamp	GTCGCT or CGCT = clamp
	(S) = short form					GCGGCCGC = NotI restriction site	ACTAGT = SpeI restriction site
						GTTTAAAC = PmeI restriction site	GGCGCGCC = AscI restriction site
						GCCACC or CACC = Kozak sequence	TCTAGA = XbaI restriction site
						CTCGAG = XhoI
