# Supplementary material for: An extracellular biochemical screen reveals that FLRTs and Unc5s mediate neuronal subtype recognition in the retina
Source: eLife. 2015 Dec 2;4:e08149. doi: 10.7554/eLife.08149 (PMC4737655; doi:10.7554/eLife.08149)
Supplement: Figure 1—source data 2. — Table lists the gene symbols, the name assigned to each new isoform and a description of how the new isoform differs from previously reported cDNAs. DOI: http://dx.doi.org/10.7554/eLife.08149.005 [file elife-08149-fig1-data2.xlsx]

## Sheet: Figure 1-source data 2
Figure 1-source data 2. Previously unreported cDNAs encoding new isoforms. Previously unreported cDNAs encoding new isoforms. Table lists the gene symbols, the name assigned to each new isoform and a description of how the new isoform differs from previously reported cDNAs.
Gene Symbol	Isoform	Isoform Description
Ncam1	Ncam1 1.0.1	There are 3 mini exons. The first mini exon is called "exon Pi" or "VASE". It contains nucleotides that encode the amino acid sequence "ASWTRPEKQE". The second mini exon occurs between exons 13-14. It encodes the amino acid sequence "IALLHK". The third mini exon occurs between exons 14-15 and encodes one amino acid, Lys. Ncam1 0.0.0 is missing all 3 mini exons. Ncam1 1.0.1 contains the first and …
	Ncam1 1.18.1	Ncam1 1.18.1 contains all three mini exons.
Ntn5	Ntn5.y	Ntn5.y has alternative start site relative to Ntn5. It starts 396 nts into exon 1. Also, it has 189 nucleotide insert between exons 2-3.
	Ntn5.z	Ntn5.z has same start site at Ntn5 but contains the same 189 nucleotide insert between exons 2-3 as Ntn5.y.
Sema3f	Sema3f, +	Sema3f, + has a 93 base pair insertion following nucleotide 456.
Sema3g	Sema3g.z	Sema3g.z has a deletion of 105 base pairs at the 3' end of exon 10.
Sema6a	Sema6a.z	Sema6a.z is missing exon 18.
Sema6d	Sema6d.x	Sema6d.x is missing exons 16b and 17.
	Sema6d.z	Seam6d.z is missing exons 16a and 18.
Unc5a	Unc5a.z	Unc5a.z is missing exon 6.
Unc5b	Unc5b.z	Unc5b.z is missing exon 8.
Unc5c	Unc5c.y	Unc5c.y has a 57 nucleotide insertion between exons 7 and 8.
	Unc5c.z	Unc5c.z is missing exon 3.
Unc5d	Unc5d.y	Unc5d.y is missing exons 6 and 8.
	Unc5d.z	Unc5d.z is missing exon 6.
