# Supplementary material for: An extracellular biochemical screen reveals that FLRTs and Unc5s mediate neuronal subtype recognition in the retina
Source: eLife. 2015 Dec 2;4:e08149. doi: 10.7554/eLife.08149 (PMC4737655; doi:10.7554/eLife.08149)
Supplement: Figure 4—source data 1. — A separate binding grid is shown for the interaction pairs reported in each of ten review articles (Yazdani and Terman, 2006; Neufeld and Kessler, 2008; Wannemacher et al., 2011; Hota and Buck, 2012; Neufeld et al., 2012; Yoshida, 2012; Gu and Giraudo, 2013; Roney et al., 2013; Worzfeld and Offermanns, 2014; Masuda and Taniguchi, 2015). Interaction pair boxes are colored in dark gray. The review reference and PubMed ID is listed above each grid. The upper left table with the colored boxes presents a compilation of the interactions reported in all ten review articles. The number in each box represents how many of the ten review articles report the interaction. The boxes are colored using a heat map such that interactions reported by all 10 review articles are colored maroon and those reported by only 1 review article are colored blue. Numbers in yellow font represent interactions that were unverifiable in the primary literature. Unverifiable means that 1) no primary paper was cited for the interaction by the review article and our exhaustive search of the primary literature could not identify a paper reporting the interaction or 2) the interaction was cited by the review article but the paper cited did not test this binding interaction. Note that the unverifiable interactions were reported by only one or two of the ten review artcles (one case, Sema3G-Nrp1,was reported by three out of ten review articles). Unverifiable interactions are determined to be unpublished and are denoted as such in main text Figure 4 but are described in Figure 4—source data 2. DOI: http://dx.doi.org/10.7554/eLife.08149.012 [file elife-08149-fig4-data1.xlsx]

## Sheet: Figure 4-source data 1
Figure 4-source data 1. Sema-Nrp and Sema-Plxn interactions published in review articles. A separate binding grid is shown for the interaction pairs reported in ten review articles (Yazdani and Terman, 2006; Neufeld and Kessler, 2008; Wannemacher et al., 2011; Hota and Buck, 2012; Neufeld et al., 2012; Yoshida, 2012; Gu and Giraudo, 2013; Roney et al., 2013; Worzfeld and Offermanns, 2014; Masuda …
	All Reviews Compiled																						Neufeld and Kessler. The semaphorins: versatile regulators of tumour progression and tumour angiogenesis. Nat Rev Cancer. (2008) Aug; 8(8):632-45. PubMed ID 18580951																						Hota and Buck. Plexin structures are coming: opportunities for multilevel investigations of semaphorin guidance receptors, their cell signaling mechanisms, and functions. Cell Mol Life Sci 2012 Nov; 69(22):3765-805. PubMed ID 22744749
		Sema3A	Sema3B	Sema3C	Sema3D	Sema3E	Sema3F	Sema3G	Sema4A	Sema4B	Sema4C	Sema4D	Sema4F	Sema4G	Sema5A	Sema5B	Sema6A	Sema6B	Sema6C	Sema6D	Sema7A			Sema3A	Sema3B	Sema3C	Sema3D	Sema3E	Sema3F	Sema3G	Sema4A	Sema4B	Sema4C	Sema4D	Sema4F	Sema4G	Sema5A	Sema5B	Sema6A	Sema6B	Sema6C	Sema6D	Sema7A			Sema3A	Sema3B	Sema3C	Sema3D
	Nrp1	9	8	9	8	5	6	3															Nrp1																						Nrp1
	Nrp2	4	8	9	5	2	9	8							1								Nrp2																						Nrp2
	PlxnA1	1				1									3	3	1	1	6	10			PlxnA1																						PlxnA1
	PlxnA2	1													1	1	8	7	1	2			PlxnA2																						PlxnA2
	PlxnA3	1					1								4	3	2	2	1	1			PlxnA3																						PlxnA3
	PlxnA4	1					1								1	2	9	9	1	1			PlxnA4																						PlxnA4
	PlxnB1								4	1	3	10	1	2									PlxnB1																						PlxnB1
	PlxnB2					1			4	2	7	10	1	3									PlxnB2																						PlxnB2
	PlxnB3								4	2	1	1	1	2	8								PlxnB3																						PlxnB3
	PlxnC1											2									9		PlxnC1																						PlxnC1
	PlxnD1	1		1		9			8														PlxnD1																						PlxnD1
	Wannemacher et al. The role of semaphorins and their receptors in platelets: Lessons learned from neuronal and immune synapses. Platelets. 2011;22(6):461-5. PubMed ID 21668292																						Yoshida. Semaphorin Signaling in Vertebrate Neural Circuit Assembly. Front Mol Neurosci. 2012; 5: 71. PubMed ID 22685427																						Gu and Giraudo. The role of semaphorins and their receptors in vascular development and cancer. Exp Cell Res. 2013 May 15;319(9):1306-16. PubMed ID 23422037
		Sema3A	Sema3B	Sema3C	Sema3D	Sema3E	Sema3F	Sema3G	Sema4A	Sema4B	Sema4C	Sema4D	Sema4F	Sema4G	Sema5A	Sema5B	Sema6A	Sema6B	Sema6C	Sema6D	Sema7A			Sema3A	Sema3B	Sema3C	Sema3D	Sema3E	Sema3F	Sema3G	Sema4A	Sema4B	Sema4C	Sema4D	Sema4F	Sema4G	Sema5A	Sema5B	Sema6A	Sema6B	Sema6C	Sema6D	Sema7A			Sema3A	Sema3B	Sema3C	Sema3D
	Nrp1																						Nrp1																						Nrp1
	Nrp2																						Nrp2																						Nrp2
	PlxnA1																						PlxnA1																						PlxnA1
	PlxnA2																						PlxnA2																						PlxnA2
	PlxnA3																						PlxnA3																						PlxnA3
	PlxnA4																						PlxnA4																						PlxnA4
	PlxnB1																						PlxnB1																						PlxnB1
	PlxnB2																						PlxnB2																						PlxnB2
	PlxnB3																						PlxnB3																						PlxnB3
	PlxnC1																						PlxnC1																						PlxnC1
	PlxnD1																						PlxnD1																						PlxnD1
	Neufeld et al. Semaphorins in angiogenesis and tumor progression. Cold Spring Harb Perspect Med. 2012 Jan;2(1):a006718. PubMed ID 22315716																						Roney et al. Immune plexins and semaphorins: old proteins, new immune functions. Protein Cell. 2013 Jan;4(1):17-26. PubMed ID 23307780																						Worzfeld and Offermanns. Semaphorins and plexins as therapeutic targets. Nat Rev Drug Discov. 2014 Aug; 13(8):603-21. PubMed ID 25082288
		Sema3A	Sema3B	Sema3C	Sema3D	Sema3E	Sema3F	Sema3G	Sema4A	Sema4B	Sema4C	Sema4D	Sema4F	Sema4G	Sema5A	Sema5B	Sema6A	Sema6B	Sema6C	Sema6D	Sema7A			Sema3A	Sema3B	Sema3C	Sema3D	Sema3E	Sema3F	Sema3G	Sema4A	Sema4B	Sema4C	Sema4D	Sema4F	Sema4G	Sema5A	Sema5B	Sema6A	Sema6B	Sema6C	Sema6D	Sema7A			Sema3A	Sema3B	Sema3C	Sema3D
	Nrp1																						Nrp1																						Nrp1
	Nrp2																						Nrp2																						Nrp2
	PlxnA1																						PlxnA1																						PlxnA1
	PlxnA2																						PlxnA2																						PlxnA2
	PlxnA3																						PlxnA3																						PlxnA3
	PlxnA4																						PlxnA4																						PlxnA4
	PlxnB1																						PlxnB1																						PlxnB1
	PlxnB2																						PlxnB2																						PlxnB2
	PlxnB3																						PlxnB3																						PlxnB3
	PlxnC1																						PlxnC1																						PlxnC1
	PlxnD1																						PlxnD1																						PlxnD1
	Masuda and Taniguchi.Congenital diseases and semaphorin signaling: overview to date of the evidence linking them. Congenital Anomalies. 2015. 55(1): 26-30. PubMed ID 25385160																						Yazdani and Terman. The semaphorins. Genome Biology. 2006 7(3):211. PubMed ID 16584533
		Sema3A	Sema3B	Sema3C	Sema3D	Sema3E	Sema3F	Sema3G	Sema4A	Sema4B	Sema4C	Sema4D	Sema4F	Sema4G	Sema5A	Sema5B	Sema6A	Sema6B	Sema6C	Sema6D	Sema7A			Sema3A	Sema3B	Sema3C	Sema3D	Sema3E	Sema3F	Sema3G	Sema4A	Sema4B	Sema4C	Sema4D	Sema4F	Sema4G	Sema5A	Sema5B	Sema6A	Sema6B	Sema6C	Sema6D	Sema7A
	Nrp1																						Nrp1
	Nrp2																						Nrp2
	PlxnA1																						PlxnA1
	PlxnA2																						PlxnA2
	PlxnA3																						PlxnA3
	PlxnA4																						PlxnA4
	PlxnB1																						PlxnB1
	PlxnB2																						PlxnB2
	PlxnB3																						PlxnB3
	PlxnC1																						PlxnC1
	PlxnD1																						PlxnD1
[truncated: 16 more columns]
