# Supplementary material for: An extracellular biochemical screen reveals that FLRTs and Unc5s mediate neuronal subtype recognition in the retina
Source: eLife. 2015 Dec 2;4:e08149. doi: 10.7554/eLife.08149 (PMC4737655; doi:10.7554/eLife.08149)
Supplement: Figure 4—source data 2. — Colored boxes depict interactions reported in ten review articles (Yazdani and Terman, 2006; Neufeld and Kessler, 2008; Wannemacher et al., 2011; Hota and Buck, 2012; Neufeld et al., 2012; Yoshida, 2012; Gu and Giraudo, 2013; Roney et al., 2013; Worzfeld and Offermanns, 2014; Masuda and Taniguchi, 2015). Review-reported interactions that we were able to verify in the primary literature (pink), review-reported interactions that we were unable to verify in the primary literature (yellow; see thorough description in Figure 4—source data 1 legend), reported genetic interactions (blue), reported negative results (gray; yellow font in gray box indicates that this interaction was also reported in one or more review articles but we were unable to verify in the primary literature). A description of the data that determines the color of each box is presented along with the reference for those data (PubMed ID in blue font). DOI: http://dx.doi.org/10.7554/eLife.08149.013 [file elife-08149-fig4-data2.xlsx]

## Sheet: Figure 4-source data 2
Figure 4-source data 2. Literature search results for Sema-Nrp and Sema-Plxn interactions. Colored boxes depict interactions reported in ten review articles (Yazdani and Terman, 2006; Neufeld and Kessler, 2008; Wannemacher et al., 2011; Hota and Buck, 2012; Neufeld et al., 2012; Yoshida, 2012; Gu and Giraudo, 2013; Roney et al., 2013; Worzfeld and Offermanns, 2014; Masuda and Taniguchi, 2015) and…
	Sema3A	Sema3B	Sema3C	Sema3D	Sema3E	Sema3F	Sema3G	Sema4A	Sema4B	Sema4C	Sema4D	Sema4F	Sema4G	Sema5A	Sema5B	Sema6A	Sema6B	Sema6C	Sema6D	Sema7A
Nrp1	9288754 Cell Binding Assay & Co-IP	10196546 Cell Binding Assay	9331347 Cell Binding Assay	9331347 Cell Binding Assay	9331347 Cell Binding Assay	9331348 Cell Binding Assay	16098142 Cell Binding Assay; 22685427, 22744749, 23422037 Reported in Review Figures, Not Referenced and Can't Find in Literature	23913274 Transwell Suppression Assay		10196546 Cell Binding Assay	15330859 Cell Binding Assay					9331348 Cell Binding Assay		17145500 Cell Binding Assay	17145500 Cell Binding Assay
Nrp2	9883722 Slight Response in Explant Outgrowth Assay	10196546 Cell Binding Assay	9331348 Cell Binding Assay	15456815 Genetic Interaction	15550623 Cell Binding Assay; 22685427, 23422037 Reported in Review Figures, Not Referenced and Can't Find in Literature	9331348 Cell Binding Assay	16098142 Cell Binding Assay	10196546 Cell Binding Assay		10196546 Cell Binding Assay	15330859 Cell Binding Assay			22744749 Reported in Review Figure, Not Referenced and Can't Find in Literature		9331348 Cell Binding Assay		17145500 Cell Binding Assay	17145500 Cell Binding Assay
PlxnA1	15239958, 10520995 Needs Nrp1 Coreceptor; 23307780 Reported in Review Figure, Not Referenced and Can't Find in Literature		10520995 Needs Nrp Coreceptor		23307780 Reported in Review Figure, Not Referenced and Can't Find in Literature	10520995 Needs Nrp Coreceptor								25313870 Cell Binding Assay	21835343 Genetic Interaction	18088409 Genetic Interaction	17145500 Cell Binding Assay; 23422037, 17539753 Reported in Review Figures, Not Referenced and Can't Find in Literature	17145500 Cell Binding Assay	14977921 Cell Binding Assay
PlxnA2	10781943, 10520995 Needs Nrp1 as Coreceptor ; 23307780 Reported in Review Figure, Not Referenced and Can't Find in Literature		10781943, 10520995 Needs Nrp1 as Coreceptor			10520995 Needs Nrp Coreceptor								25313870 Cell Binding Assay	23422037 Reported in Review Figure, Not Referenced and Can't Find in Literature	17296555 Cell Binding Assay & Cell Collapse Assay	18625214 Cell Binding Assay	17145500 Cell Binding Assay; 23422037, 17539753 Reported in Review Figures, Not Referenced and Can't Find in Literature	14977921 Cell Binding Assay; 23422037, 21668292, 17539753 Reported in Review Figures, Not Referenced and Can't Find in Literature
PlxnA3	10781943, 10520995 Needs Nrp1 as Coreceptor; 23307780 Reported in Review Figure, Not Referenced and Can't Find in Literature		10520995 Needs Nrp Coreceptor			20010807 Genetic Interaction								21835343 Genetic Interaction	21835343 Genetic Interaction	18727829 Genetic Interaction	23422037, 22685427, 17539753 Reported in Review Figures, Not Referenced and Can't Find in Literature	23422037, 17539753 Reported in Review Figures, Not Referenced and Can't Find in Literature	17897628 Cell Binding Assay; 23422037 Reported in Review Figure, Not Referenced and Can't Find in Literature
PlxnA4	16314868 Reported and Referenced in Review as Needing Nrp1 Coreceptor but References Don't Show These Data; 23307780 Reported in Review Figure, Not Referenced and Can't Find in Literature					15721238 Genetic Interaction but Can't Exclude Possibility that Binding is to Nrp								25313870 Cell Binding Assay; 23422037 Reported in Review Figure, Not Referenced and Can't Find in Literature	22744749, 23422037 Reported in Review Figures, Not Referenced and Can't Find in Literature	15814794 Cell Binding Assay	15814794 Cell Binding Assay	23422037, 17539753 Reported in Review Figures, Not Referenced and Can't Find in Literature	14977921 Cell Binding Assay
PlxnB1	10520995 Needs Nrp Coreceptor		10781943, 10520995 Needs Nrp2 as Coreceptor			10520995 Needs Nrp Coreceptor		20043131 Cell Binding Assay & Cell Collapse Assay	23422037, 17539753 Reported in Review Figures, Not Referenced and Can't Find in Literature	21122816 Cell Binding Assay	10520995 Cell Binding Assay	23422037, 17539753 Reported in Review Figures, Not Referenced and Can't Find in Literature	21122816 Cell Binding Assay; 22685427 23422037 Reported in Review Figure, Not Referenced and Can't Find in Literature	15218527 Cell Binding Assay & Cell Collapse Assay					14977921 Cell Binding Assay
PlxnB2	10520995 Needs Nrp Coreceptor		10520995 Needs Nrp Coreceptor		19422817 Genetic Interaction but Can't Exclude Possibility that Binding is to Nrp	10520995 Needs Nrp Coreceptor		20043131 Cell Binding Assay & Cell Collapse Assay	22744749, 23422037, 17539753 Reported in Review Figures, Not Referenced and Can't Find in Literature	17554007 Cell Binding Assay	15330859 Cell Binding Assay & Cell Collapse Assay	23422037, 17539753 Reported in Review Figures, Not Referenced and Can't Find in Literature	21122816 Cell Binding Assay	15218527 Cell Binding Assay
PlxnB3								20043131 Cell Binding Assay & Cell Collapse Assay	22744749, 23422037, 17539753 Reported in Review Figures, Not Referenced and Can't Find in Literature	17554007 Cell-Bindng Assay; 23422037 Reported in Review Figure, Not Referenced and Can't Find in Literature	21122816 Cell Binding Assay	23422037, 17539753 Reported in Review Figures, Not Referenced and Can't Find in Literature	21122816 Cell Binding Assay; 22744749 23422037 Reported in Review Figures, Not Referenced and Can't Find in Literature	15218527 Cell Binding Assay & Cell Collapse Assay
PlxnC1	10520995 Needs Nrp Coreceptor		10520995 Needs Nrp Coreceptor			10520995 Needs Nrp Coreceptor					15746246 Cell Migration Assay; 18580951, 22744749, 22315716 Reported in Figures, Not Referenced and Can't Find in Literature								17897628 Reported as Observed in Cell Binding Assay but Data Not Shown	10520995 Cell Binding Assay
PlxnD1	15239958 Needs Nrp1 as Coreceptor; 25082288 Reported in Review Figure and Referenced but References Don't Report this Interction		15239958 Needs Nrp1 as Coreceptor, 25082288 Reported in Review Figure and Referenced but References Don't Report this Interction		15550623 Cell Binding Assay & Cell Collapse Assay	15550623 Cell Binding Assay		17318185 Surface Plasmon Resonance Assay										17145500 Cell Binding Assay	17145500 Cell Binding Assay
