# Supplementary material for: An extracellular biochemical screen reveals that FLRTs and Unc5s mediate neuronal subtype recognition in the retina
Source: eLife. 2015 Dec 2;4:e08149. doi: 10.7554/eLife.08149 (PMC4737655; doi:10.7554/eLife.08149)
Supplement: Figure 4—source data 3. — Aliases were obtained from NCBI Gene and include Mus musculus as well as orthologes in Homo sapiens, Rattus norvegicus, Danio rerio and Gallus gallus. These names were used for conducting primary literature searches to identify published Sema-Plxn and Sema-Nrp interacting pairs. DOI: http://dx.doi.org/10.7554/eLife.08149.014 [file elife-08149-fig4-data3.xlsx]

## Sheet: Figure 4-source data 3
Figure 4-source data 3. Gene name aliases for Sema, Nrp and Plxn. Aliases were obtained from NCBI Gene and include Mus musculus as well as orthologes in Homo sapiens, Rattus norvegicus, Danio rerio and Gallus gallus. These names were used for conducting primary literature searches to identify published Sema-Plxn and Sema-Nrp interacting pairs.
Current Name	Aliases
Sema3A	Collapsin-1, Coll-1, Sema1, Sema1b, Sema3a2, SemaIII, SemaD, SemD, SemaI, SemaL, SemaZ1b, HH16
Sema3B	Sema5, SemaV, SemaA, SemA, Luca-1
Sema3C	Collapsin-3, Coll-3, SemaE, SemE, Sema3f
Sema3D	Collapsin-2, Coll-2, Sema2, SemaZ2
Sema3E	Collapsin-5, Coll-5, SemaH, SemaK
Sema3F	Sema4, SemaIV, SemaK
Sema3G	Sem2
Sema4A	SemaB, SemB, CORD10, RP35
Sema4B	SemaC, SemC
Sema4C	SemaF, SemaI, SemaCl1
Sema4D	Collapsin-4, Coll-4, SemaG, SemaJ, SemaCl2, CD100
Sema4F	Sema, SemaM, SemaW, S4F, PRO2353
Sema4G	none
Sema5A	SemaF, SemF
Sema5B	SemaG, SemG
Sema6A	Sema6a1, Sema1, SemaQ, Via, HT018
Sema6B	SemaVIb, SemaN, SemaY, SemaZ, Vib
Sema6C	SemaY, SemaY2
Sema6D	none
Sema7A	SemaK1, SemaL, JMH, CD108, CDw108
Nrp1	Nrp, Npn1, Npn1A, Np1, BDCA4, CD304, VEGF165R
Nrp2	Npn2, Npn2A, Np2, VEGF165R2, PRO2714
PlxnA1	Plxn1, PlexA1, NOV, NOVP
PlxnA2	Plxn2, PlexA2, OCT
PlxnA3	Plxn3, Plxn4, PlexA3, PlxA3, SEX, XAP-6
PlxnA4	PlxA4, PlexA4a, PlxnA4b, Plex2, PRO34003, FAYV2820
PlxnB1	Plxn5, SEP
PlxnB2	PlexB2, Debt, MM1
PlxnB3	Plxn6, PlexB3, PlexR
PlxnC1	CD232, VESPR
PlxnD1	PlexD1
